# Supplementary material for: An Effective Primary Head and Neck Squamous Cell Carcinoma In Vitro Model
Source: Cells. 2019 Jun 7;8(6):555. doi: 10.3390/cells8060555 (PMC6628367; doi:10.3390/cells8060555)
Supplement: Supplementary file 1 [file cells-08-00555-s001.zip]

Archive with 2 entries (2 files):
- Supplementary material_Oppel_et_al.pdf
- Suppl_Table_S1.pdf
